# Supplementary material for: Selene-Ethylenelacticamides and N-Aryl-Propanamides as Broad-Spectrum Leishmanicidal Agents
Source: Pathogens. 2023 Jan 13;12(1):136. doi: 10.3390/pathogens12010136 (PMC9860784; doi:10.3390/pathogens12010136)
Supplement: Supplementary file 1 [file pathogens-12-00136-s001.zip]

Archive with 1 entries (1 files):
- pathogens-2046240-supplementary.pdf
